# Supplementary material for: Predictive value of inferior mesenteric artery size in type 2 endoleak after endovascular abdominal aortic aneurysm repair—a systematic review and meta-analysis
Source: CVIR Endovasc. 2026 Jun 9;9:66. doi: 10.1186/s42155-026-00715-6 (PMC13246989; doi:10.1186/s42155-026-00715-6)
Supplement: Supplementary file 1 — Supplementary Material 1: Table 3. [file 42155_2026_715_MOESM1_ESM.xls]

## Sheet: NOS screenshot
	Selection				Comparability	Exposure
Author	Representativeness of exposed cohort	Selection of the non-exposed cohort	Ascertainment of exposure	Demonstration that outcome of interest was not present at start of study	Comparability of cohorts on the basis of the design or analysis	Assessment of outcome	Was follow-up long enough for outcomes to occur	Adequacy of follow-up of cohorts	Score/9	Notes
Couchet	*	*	*	*	*	*	*	*	8
Liu	*	*	*	*	*	*	*	*	8
Suárez	*	*	*	*	*	*	*	*	8
Huh	*	*	*	*	*	*	*	*	8
Fukuda	*	*	*	*	*	*	*	*	8
Fujii	*	*	*	*	*	*	*	*	8
Guntner	*	*	*	*	*	*	*	*	8
Otsu	*	*	*	*	*	*	*	*	8
Lowenthal	*	*	*	*	*	*	*	*	8
Chen	*	*	*	*	*	*	*	*	8
Kondov	*	*	*	*	*	*	*	*	8
Aoki	*	*	*	*	*	*			6	Only one week follow-up
Sampaio	*	*	*	*	*	*	*	*	8
Walker	*	*	*	*	*	*			6	Follow-up not reported
Zhou	*	*	*	*	*	*	*	*	8
Spanos	*		*		*	*	*	*	6
Arko	*		*		*	*	*	*	6
Muller-Wille	*	*	*	*	*	*	*	*	8
Piazza	*	*	*	*		*	*	*	7	Unclear which factors are controlled in the comparison
Samura	*	*	*	*	*	*	*	*	8
